# Supplementary material for: Avian-specific Salmonella transition to endemicity is accompanied by localized resistome and mobilome interaction
Source: eLife. 2025 Mar 4;13:RP101241. doi: 10.7554/eLife.101241 (PMC11879110; doi:10.7554/eLife.101241)
Supplement: Supplementary file 1. [file elife-101241-supp1.xlsx]

## Sheet: Sheet1
Strain_name	Serovar	Biovar	ST	Lineage	Region	Province	Country	Continent	Year	Sample source	SRA_Accession
M113	Gallinarum	Pullorum	3717	L2b	Yueqing	Zhejiang	China	Asia	2022	Chicken	SRR30250334
M123	Gallinarum	Pullorum	3717	L2b	Yueqing	Zhejiang	China	Asia	2022	Chicken	SRR30250333
M127	Gallinarum	Pullorum	3717	L2b	Yueqing	Zhejiang	China	Asia	2022	Chicken	SRR30250322
M132	Gallinarum	Pullorum	3717	L2b	Yueqing	Zhejiang	China	Asia	2022	Chicken	SRR30250311
M134	Gallinarum	Pullorum	3717	L2b	Yueqing	Zhejiang	China	Asia	2022	Chicken	SRR30250300
M162	Gallinarum	Pullorum	3717	L2b	Yueqing	Zhejiang	China	Asia	2022	Chicken	SRR30250297
M163	Gallinarum	Pullorum	3717	L2b	Yueqing	Zhejiang	China	Asia	2022	Chicken	SRR30250296
M175	Gallinarum	Pullorum	3717	L2b	Yueqing	Zhejiang	China	Asia	2022	Chicken	SRR30250295
M183	Gallinarum	Pullorum	3717	L2b	Yueqing	Zhejiang	China	Asia	2022	Chicken	SRR30250294
M198	Gallinarum	Pullorum	3717	L2b	Yueqing	Zhejiang	China	Asia	2023	Chicken	SRR30250293
M205	Gallinarum	Pullorum	3717	L2b	Yueqing	Zhejiang	China	Asia	2023	Chicken	SRR30250332
M206	Gallinarum	Pullorum	3717	L2b	Yueqing	Zhejiang	China	Asia	2023	Chicken	SRR30250331
M207	Gallinarum	Pullorum	3717	L2b	Yueqing	Zhejiang	China	Asia	2023	Chicken	SRR30250330
M220	Gallinarum	Pullorum	3717	L2b	Yueqing	Zhejiang	China	Asia	2023	Chicken	SRR30250329
M227	Gallinarum	Pullorum	3717	L2b	Yueqing	Zhejiang	China	Asia	2023	Chicken	SRR30250328
M241	Gallinarum	Pullorum	3717	L2b	Yueqing	Zhejiang	China	Asia	2023	Chicken	SRR30250327
M244	Gallinarum	Pullorum	3717	L2b	Yueqing	Zhejiang	China	Asia	2023	Chicken	SRR30250326
M262	Gallinarum	Pullorum	3717	L2b	Yueqing	Zhejiang	China	Asia	2023	Chicken	SRR31100535
M265	Gallinarum	Pullorum	3717	L2b	Yueqing	Zhejiang	China	Asia	2023	Chicken	SRR30250325
M275	Gallinarum	Pullorum	3717	L2b	Yueqing	Zhejiang	China	Asia	2023	Chicken	SRR30250324
M277	Gallinarum	Pullorum	3717	L2b	Yueqing	Zhejiang	China	Asia	2023	Chicken	SRR30250323
M281	Gallinarum	Pullorum	3717	L2b	Yueqing	Zhejiang	China	Asia	2023	Chicken	SRR30250321
M284	Gallinarum	Pullorum	3717	L2b	Yueqing	Zhejiang	China	Asia	2023	Chicken	SRR30250320
M285	Gallinarum	Pullorum	3717	L2b	Yueqing	Zhejiang	China	Asia	2023	Chicken	SRR30250319
M29	Gallinarum	Pullorum	3717	L2b	Yueqing	Zhejiang	China	Asia	2022	Chicken	SRR30250318
M292	Gallinarum	Pullorum	3717	L2b	Yueqing	Zhejiang	China	Asia	2023	Chicken	SRR30250317
M303	Gallinarum	Pullorum	3717	L2b	Yueqing	Zhejiang	China	Asia	2023	Chicken	SRR30250316
M307	Gallinarum	Pullorum	3717	L2b	Yueqing	Zhejiang	China	Asia	2023	Chicken	SRR30250315
M312	Gallinarum	Pullorum	3717	L2b	Yueqing	Zhejiang	China	Asia	2023	Chicken	SRR30250314
M313	Gallinarum	Pullorum	3717	L2b	Yueqing	Zhejiang	China	Asia	2023	Chicken	SRR30250313
M34	Gallinarum	Pullorum	3717	L2b	Yueqing	Zhejiang	China	Asia	2022	Chicken	SRR30250312
M36	Gallinarum	Pullorum	3717	L2b	Yueqing	Zhejiang	China	Asia	2022	Chicken	SRR30250310
M47	Gallinarum	Pullorum	3717	L2b	Yueqing	Zhejiang	China	Asia	2022	Chicken	SRR30250309
M9-1	Gallinarum	Pullorum	3717	L2b	Yueqing	Zhejiang	China	Asia	2022	Chicken	SRR30250308
M9-2	Gallinarum	Pullorum	3717	L2b	Yueqing	Zhejiang	China	Asia	2022	Chicken	SRR30250307
M9-3	Gallinarum	Pullorum	3717	L2b	Yueqing	Zhejiang	China	Asia	2022	Chicken	SRR30250306
M9-4	Gallinarum	Pullorum	3717	L2b	Yueqing	Zhejiang	China	Asia	2022	Chicken	SRR30250305
M90-1	Gallinarum	Pullorum	3717	L2b	Yueqing	Zhejiang	China	Asia	2022	Chicken	SRR30250304
E388-1	Gallinarum	Pullorum	92	L3b	Taishun	Zhejiang	China	Asia	2023	Chicken	SRR31100534
E388-2	Gallinarum	Pullorum	92	L3b	Taishun	Zhejiang	China	Asia	2023	Chicken	SRR30250303
E392-1	Gallinarum	Pullorum	92	L3b	Taishun	Zhejiang	China	Asia	2023	Chicken	SRR30250302
E392-2	Gallinarum	Pullorum	92	L3b	Taishun	Zhejiang	China	Asia	2023	Chicken	SRR31100533
E393-1	Gallinarum	Pullorum	92	L3b	Taishun	Zhejiang	China	Asia	2023	Chicken	SRR30250301
E393-2	Gallinarum	Pullorum	92	L3b	Taishun	Zhejiang	China	Asia	2023	Chicken	SRR30250299
E404	Gallinarum	Pullorum	2151	L2b	Taishun	Zhejiang	China	Asia	2023	Chicken	SRR30250298
