# Supplementary material for: Avian-specific Salmonella transition to endemicity is accompanied by localized resistome and mobilome interaction
Source: eLife. 2025 Mar 4;13:RP101241. doi: 10.7554/eLife.101241 (PMC11879110; doi:10.7554/eLife.101241)
Supplement: Supplementary file 5. — Only strains with an SNP distance of two or fewer are considered likely to be involved in potential transmission events. [file elife-101241-supp5.xlsx]

## Sheet: Sheet1
Strain1	Province	Strain2	Province	SNP distance
X187	Zhejiang	X82	Zhejiang	1
X187	Zhejiang	X206	Zhejiang	1
X206	Zhejiang	X89	Zhejiang	1
X65	Zhejiang	X90	Zhejiang	2
X130	Zhejiang	X177	Zhejiang	1
X89	Zhejiang	X98	Zhejiang	1
X82	Zhejiang	X90	Zhejiang	1
X170	Zhejiang	X90	Zhejiang	1
X82	Zhejiang	X98	Zhejiang	2
X170	Zhejiang	X176	Zhejiang	1
E392-2	Zhejiang	E393-2	Zhejiang	1
X170	Zhejiang	X98	Zhejiang	2
X165	Zhejiang	X206	Zhejiang	1
X186	Zhejiang	X206	Zhejiang	1
X186	Zhejiang	X82	Zhejiang	1
X170	Zhejiang	X187	Zhejiang	1
X176	Zhejiang	X65	Zhejiang	2
E388-1	Zhejiang	E393-2	Zhejiang	1
X206	Zhejiang	X82	Zhejiang	2
X129	Zhejiang	X195	Zhejiang	2
X159	Zhejiang	X195	Zhejiang	2
X187	Zhejiang	X65	Zhejiang	2
X65	Zhejiang	X89	Zhejiang	2
X206	Zhejiang	X97	Zhejiang	1
X176	Zhejiang	X98	Zhejiang	1
X82	Zhejiang	X89	Zhejiang	1
X170	Zhejiang	X89	Zhejiang	1
X165	Zhejiang	X82	Zhejiang	1
X187	Zhejiang	X98	Zhejiang	1
X165	Zhejiang	X170	Zhejiang	1
E393-1	Zhejiang	E393-2	Zhejiang	1
E388-2	Zhejiang	E393-2	Zhejiang	1
X90	Zhejiang	X98	Zhejiang	1
X170	Zhejiang	X82	Zhejiang	2
X170	Zhejiang	X206	Zhejiang	2
X206	Zhejiang	X90	Zhejiang	1
X170	Zhejiang	X186	Zhejiang	1
X186	Zhejiang	X65	Zhejiang	2
X97	Zhejiang	X98	Zhejiang	1
E392-1	Zhejiang	E393-2	Zhejiang	1
X65	Zhejiang	X82	Zhejiang	1
X49	Zhejiang	X6	Zhejiang	2
X165	Zhejiang	X98	Zhejiang	1
X65	Zhejiang	X97	Zhejiang	2
X186	Zhejiang	X98	Zhejiang	1
X145	Zhejiang	X17	Zhejiang	2
X82	Zhejiang	X97	Zhejiang	1
X38	Zhejiang	X6	Zhejiang	2
X176	Zhejiang	X206	Zhejiang	1
X176	Zhejiang	X82	Zhejiang	1
X206	Zhejiang	X98	Zhejiang	2
X170	Zhejiang	X97	Zhejiang	1
X165	Zhejiang	X65	Zhejiang	2
