# Supplementary material for: Avian-specific Salmonella transition to endemicity is accompanied by localized resistome and mobilome interaction
Source: eLife. 2025 Mar 4;13:RP101241. doi: 10.7554/eLife.101241 (PMC11879110; doi:10.7554/eLife.101241)
Supplement: Supplementary file 10. [file elife-101241-supp10.xlsx]

## Sheet: Sheet1
bvSP isolated from China (n=436)
ARG	Horizontal ARG transfer Count	Horizontal ARG transfer Count	Total dissemination count	HGT Frequency
blaTEM-1B	181	16290	16290	1
dfrA17	38	703	703	1
sul2	16	120	120	1
sul1	38	703	703	1
aadA5	34	561	561	1
aph(3'')-Ib	14	78	91	0.86
tet(A)	79	1348	3081	0.44
aph(6)-Id	14	30	91	0.33
blaTEM-116	1	Incalculable	Incalculable	Incalculable
aph(3'')-IIa	0	Incalculable	Incalculable	Incalculable
Total	415	19833	21640	0.92
bvSP isolated from eastern region of China (n=73)						bvSP isolated from eastern region of China (n=73) and bvSP isolated from northern region of China (n=98)
ARG	Horizontal ARG transfer Count	Horizontal ARG transfer Count	Total dissemination count	HGT Frequency		ARG	MGEs carried ARGs (eastern region)	MGEs carried ARGs (northern region)	Horizontal ARG transfer Count	Total dissemination count	HGT Frequency
blaTEM-1B	52	1326	1326	1		blaTEM-1B	52	79	4108	4108	1
dfrA17	15	105	105	1		dfrA17	15	18	270	270	1
sul2	9	36	36	1		sul2	9	5	45	45	1
sul1	15	105	105	1		sul1	15	17	255	255	1
aadA5	12	66	66	1		aadA5	12	16	192	192	1
aph(3'')-Ib	9	28	36	0.78		aph(3'')-Ib	9	4	32	36	0.89
tet(A)	19	45	171	0.26		tet(A)	19	42	252	798	0.32
aph(6)-Id	8	9	28	0.32		aph(6)-Id	8	5	14	40	0.35
blaTEM-116	1	Incalculable	Incalculable	Incalculable		blaTEM-116	1	0	Incalculable	Incalculable	Incalculable
aph(3'')-IIa	0	Incalculable	Incalculable	Incalculable		aph(3'')-IIa	0	0	Incalculable	Incalculable	Incalculable
Total	140	1720	1873	0.92		Total	140	186	5168	5744	0.9
bvSP isolated from northern region of China (n=98)						bvSP isolated from eastern region of China (n=73) and bvSP isolated from southern region of China (n=56)
ARG	Horizontal ARG transfer Count	Horizontal ARG transfer Count	Total dissemination count	HGT Frequency		ARG	MGEs carried ARGs (eastern region)	MGEs carried ARGs (northern region)	Horizontal ARG transfer Count	Total dissemination count	HGT Frequency
blaTEM-1B	79	3081	3081	1		blaTEM-1B	52	50	2600	2600	1
dfrA17	18	153	153	1		dfrA17	15	5	75	75	1
sul2	5	10	10	1		sul2	9	2	18	18	1
sul1	17	136	136	1		sul1	15	6	90	90	1
aadA5	16	120	120	1		aadA5	12	6	72	72	1
aph(3'')-Ib	4	6	6	1		aph(3'')-Ib	9	1	8	9	0.89
tet(A)	42	454	861	0.53		tet(A)	19	18	108	342	0.32
aph(6)-Id	5	4	10	0.4		aph(6)-Id	8	1	1	8	0.12
blaTEM-116	0	Incalculable	Incalculable	Incalculable		blaTEM-116	1	0	Incalculable	Incalculable	Incalculable
aph(3'')-IIa	0	Incalculable	Incalculable	Incalculable		aph(3'')-IIa	0	0	Incalculable	Incalculable	Incalculable
Total	186	3964	4377	0.91		Total	140	89	2972	3214	0.92
bvSP isolated from southern region of China (n=56)						bvSP isolated from northern region of China (n=98) and bvSP isolated from southern region of China (n=56)
ARG	Horizontal ARG transfer Count	Horizontal ARG transfer Count	Total dissemination count	HGT Frequency		ARG	MGEs carried ARGs (eastern region)	MGEs carried ARGs (northern region)	Horizontal ARG transfer Count	Total dissemination count	HGT Frequency
blaTEM-1B	50	1225	1225	1		blaTEM-1B	79	50	3950	3950	1
dfrA17	5	10	10	1		dfrA17	18	5	90	90	1
sul2	2	1	1	1		sul2	5	2	10	10	1
sul1	6	15	15	1		sul1	17	6	102	102	1
aadA5	6	15	15	1		aadA5	16	6	96	96	1
aph(3'')-Ib	1	Incalculable	Incalculable	Incalculable		aph(3'')-Ib	4	1	4	4	1
tet(A)	18	81	153	0.53		tet(A)	42	18	408	756	0.54
aph(6)-Id	1	Incalculable	Incalculable	Incalculable		aph(6)-Id	5	1	2	5	0.4
blaTEM-116	0	Incalculable	Incalculable	Incalculable		blaTEM-116	0	0	Incalculable	Incalculable	Incalculable
aph(3'')-IIa	0	Incalculable	Incalculable	Incalculable		aph(3'')-IIa	0	0	Incalculable	Incalculable	Incalculable
Total	89	1347	1419	0.95		Total	186	89	4662	5013	0.93
